# Supplementary material for: Multimethod geospatial modeling of life expectancy determinants in China
Source: Front Public Health. 2026 May 7;14:1810649. doi: 10.3389/fpubh.2026.1810649 (PMC13190616; doi:10.3389/fpubh.2026.1810649)
Supplement: Supplementary file 1 [file Table_1.XLS]

## Sheet: Sheet1
Table S1 Comparison of PD-values for each factor under different discretization strategies and selection of optimal parameters
Discretization Methods		Natural Breaks Classification						Equal Interval Classification						Quantile Classification Method						Geometric Interval Classification						Standard Deviation Classification
Class		3	4	5	6	7	8	3	4	5	6	7	8	3	4	5	6	7	8	3	4	5	6	7	8	5
GDP per capita	PD value	0.47909	0.549839	0.54996	0.583881	0.64357	0.662868	0.484911	0.525946	0.551177	0.585225	0.631476	0.544662	0.51301	0.509833	0.623403	0.661226	0.575598	0.695507	0.519534	0.540562	0.618933	0.580322	0.694793	0.701323	0.600285
	p value	1	1	1	1	1	1	1	1	1	1	1	1	0.0120164	0.0883838	0.0152873	0.030336	0.878535	0.396893	0.999999	0.999897	0.866455	1	0.59703	0.995601	1
Discretization Methods		Natural Breaks Classification						Equal Interval Classification						Quantile Classification Method						Geometric Interval Classification						Standard Deviation Classification
Class		3	4	5	6	7	8	3	4	5	6	7	8	3	4	5	6	7	8	3	4	5	6	7	8	5
Average household size	PD value	0.480168	0.390383	0.476204	0.468197	0.534891	0.543598	0.281252	0.464087	0.397645	0.438132	0.474631	0.651167	0.441504	0.381633	0.384374	0.412954	0.424808	0.536597	0.471073	0.33776	0.431365	0.364452	0.461482	0.512074	0.454773
	p value	0.24397	0.988602	1	1	1	1	1	1	1	1	1	1	0.000	0.72884	0.0789349	0.969699	0.564555	0.970862	0.827399	1	1	1	1	1	1
Discretization Methods		Natural Breaks Classification						Equal Interval Classification						Quantile Classification Method						Geometric Interval Classification						Standard Deviation Classification
Class		3	4	5	6	7	8	3	4	5	6	7	8	3	4	5	6	7	8	3	4	5	6	7	8	7
Years of education	PD value	0.792624	0.808719	0.857891	0.854952	0.841434	0.841484	0.689505	0.669431	0.816219	0.761221	0.746596	0.834849	0.382275	0.532857	0.534429	0.667508	0.798297	0.849741	0.448956	0.582772	0.729349	0.709454	0.743066	0.840327	0.698646
	p value	1	1	1	1	1	1	1	1	1	1	1	1	0.0795504	0.0516498	0.968866	0.0808508	0.077372	0.0124571	0.336323	0.0563053	0.602504	0.9997	1	0.988804	1
Discretization Methods		Natural Breaks Classification						Equal Interval Classification						Quantile Classification Method						Geometric Interval Classification						Standard Deviation Classification
Class		3	4	5	6	7	8	3	4	5	6	7	8	3	4	5	6	7	8	3	4	5	6	7	8	5
Number of Hospital beds per 1,000 population	PD value	0.0451629	0.256106	0.239218	0.257592	0.34397	0.33868	0.150544	0.184187	0.261159	0.331657	0.375789	0.316839	0.115331	0.216018	0.227912	0.30928	0.287632	0.337039	0.0451629	0.20467	0.303997	0.251963	0.33624	0.298989	0.0967731
	p value	1	1	1	1	1	1	1	1	1	1	1	1	0.270097	0.449286	0.999987	0.683546	0.948424	0.999999	1	0.970446	1	0.999377	1	1	1
Discretization Methods		Natural Breaks Classification						Equal Interval Classification						Quantile Classification Method						Geometric Interval Classification						Standard Deviation Classification
Class		3	4	5	6	7	8	3	4	5	6	7	8	3	4	5	6	7	8	3	4	5	6	7	8	5
PM2.5	PD value	0.175104	0.216138	0.181177	0.19941	0.242812	0.287215	0.216961	0.168389	0.186608	0.270333	0.240308	0.23941	0.179647	0.138356	0.236435	0.250855	0.288799	0.344103	0.167842	0.216138	0.260488	0.27181	0.275553	0.281701	0.281701
	p value	1	0.783288	1	1	1	1	1	1	1	1	1	1	0.995935	0.732059	0.995755	1	1	1	0.182851	0.783288	0.927392	1	1	1	1
Discretization Methods		Natural Breaks Classification						Equal Interval Classification						Quantile Classification Method						Geometric Interval Classification						Standard Deviation Classification
Class		3	4	5	6	7	8	3	4	5	6	7	8	3	4	5	6	7	8	3	4	5	6	7	8	5
Household consumption expenditure per capita	PD value	0.523809	0.612639	0.728149	0.697324	0.742922	0.736389	0.484911	0.564308	0.56555	0.559112	0.583598	0.665861	0.44034	0.585539	0.552552	0.58611	0.583267	0.652148	0.523239	0.523326	0.587738	0.631441	0.624834	0.718148	0.563693
	p value	1	1	1	1	1	1	1	1	1	1	1	1	0.032556	0.0266221	0.102617	0.166662	0.874441	0.605998	1	0.999449	0.946656	1	1	1	1
Discretization Methods		Natural Breaks Classification						Equal Interval Classification						Quantile Classification Method						Geometric Interval Classification						Standard Deviation Classification
Class		3	4	5	6	7	8	3	4	5	6	7	8	3	4	5	6	7	8	3	4	5	6	7	8	6
Urbanization rate	PD value	0.566764	0.703438	0.737028	0.757387	0.760874	0.822728	0.680888	0.703438	0.750188	0.822099	0.76874	0.758618	0.431143	0.572932	0.632918	0.592924	0.67384	0.804375	0.445597	0.570076	0.592991	0.702319	0.690854	0.780032	0.749297
	p value	0.999993	1	1	1	1	1	1	1	1	1	1	1	0.0392258	0.0338949	0.036233	0.192257	0.558067	0.0660297	0.0123085	0.00586499	0.852486	0.808841	0.999794	1	1
Note: The number of feasible classes in the standard deviation classification method is constrained by the data distribution range, as intervals are generated based on multiples of the standard deviation from the mean. Consequently, not all variables could support the full range of 3–8 classes. Only the valid classification schemes are presented in the table.
