# Supplementary material for: Multimethod geospatial modeling of life expectancy determinants in China
Source: Front Public Health. 2026 May 7;14:1810649. doi: 10.3389/fpubh.2026.1810649 (PMC13190616; doi:10.3389/fpubh.2026.1810649)
Supplement: Supplementary file 2 [file Table_2.XLSX]

## Sheet: Sheet1
District	Life expectancy	GDP per capita	Average household size	Years of education	Number of Hospital beds per 1,000 population	PM2.5	Household consumption expenditure per capita	Urbanization rate
Henan Province	77.6	55435	2.86	9.26	6.71	52	16142.6	55.43
Zhejiang Province	80.19	100620	2.35	9.51	5.6	25	31294.7	72.17
Hainan Province	79.05	55130.9	3.06	9.61	5.8	13	18971.6	60.27
Gansu Province	75.64	35994.8	2.77	8.79	6.87	26	16175	52.23
Hubei Province	78	74440.5	2.65	9.66	7.12	35	19246	62.89
Tianjin City	81.3	101614	2.4	10.87	4.92	48	28461.4	84.7
Inner Mongolia Autonomous Region	77.56	72062.4	2.35	9.74	6.74	27	19794.5	67.48
Guangxi Zhuang Autonomous Region	78.06	44308.9	2.87	9.01	5.9	26	16356.8	54.2
Jiangsu Province	79.32	121231	2.6	9.83	6.31	38	26225.2	73.44
Shandong Province	79.18	72151.4	2.7	9.37	6.37	46	20940	63.05
Beijing City	82.49	164889	2.31	12.21	5.8	38	38903.3	87.55
Tibet Autonomous Region	72.19	52345	3.19	6.62	5.09	10	13224.8	35.73
Qinghai Province	73.96	50818.6	2.79	8.47	6.97	21	18284.2	60.08
Chongqing City	78.56	78170.4	2.45	9.47	7.35	33	21678.1	69.46
Jilin Province	78.41	50799.8	2.34	9.88	7.19	31	17317.7	62.64
Fujian Province	78.49	105818	2.68	9.25	5.22	18	25125.8	68.75
Guangdong Province	79.31	88210	2.63	9.88	4.48	22	28491.9	74.15
Shanghai City	82.55	155768	2.32	11.5	6.12	32	42536.3	89.3
Jiangxi Province	77.64	56871.1	2.94	9.23	6.33	30	17955.3	60.44
Heilongjiang Province	78.25	42634.6	2.22	9.69	7.95	28	17056.4	65.61
Shanxi Province	77.91	50527.9	2.52	10.03	6.41	44	15732.7	62.53
Yunnan Province	74.02	51975.2	2.88	8.51	6.89	21	16792.4	50.05
Sichuan Province	77.79	58125.5	2.51	8.95	7.77	31	19783.4	56.73
Anhui Province	77.96	63426.5	2.61	9.01	6.68	39	18877.3	58.33
Ningxia Hui Autonomous Region	76.58	54527.8	2.65	9.37	5.73	33	17505.8	64.96
Liaoning Province	78.68	58872.4	2.29	10.06	7.38	38	20672.1	72.14
Hunan Province	77.88	62900.2	2.67	9.45	7.82	35	20997.6	58.76
Shaanxi Province	77.8	66291.6	2.53	9.84	6.89	43	17417.6	62.66
Hebei Province	77.75	48564	2.75	9.35	5.92	44.8	18037	60.07
Xinjiang Uygur Autonomous Region	75.65	53593.2	2.81	9.43	7.02	47	16512.1	56.53
Guizhou Province	75.2	46266.7	2.81	8.37	7.17	22	14873.8	53.15
